# Supplementary material for: Neuroticism Delays Detection of Facial Expressions
Source: PLoS One. 2016 Apr 13;11(4):e0153400. doi: 10.1371/journal.pone.0153400 (PMC4830574; doi:10.1371/journal.pone.0153400)
Supplement: S1 Dataset — (XLS) [file pone.0153400.s001.xls]

## Sheet: Reaction time
High neuroticism group
	RT				Arousal				Valence				Familiarity				Naturalness
	Normal		Anti		Normal		Anti		Normal		Anti		Normal		Anti		Normal		Anti
ID	Anger	Happiness	Anger	Happiness	Anger	Happiness	Anger	Happiness	Anger	Happiness	Anger	Happiness	Anger	Happiness	Anger	Happiness	Anger	Happiness	Anger	Happiness
H1	1392.72	1654.89	1554.16	1605.17	8.5	6.5	5	5	2	8	6.5	3.5	2.5	8	6.5	3.5	1	7.5	6.5	3
H2	1271.85	1305.61	1395.75	1242.77	8.5	6.5	5	5.5	2.5	7.5	3.5	3.5	3.5	7.5	4	5	6.5	7	4.5	4
H3	1181.34	1247.59	1434.49	1514	7	5	5	5	3.5	7.5	6	5	2.5	8	5	2	3.5	7.5	4.5	4.5
H4	1481.98	1394.18	1641.07	1539.81	8	6.5	3.5	5.5	2.5	7	4.5	3	2.5	9	5.5	5.5	2	7.5	3.5	2.5
H5	1365.4	1593.73	1611.25	1916.31	6	5.5	5	6.5	5	2	5.5	7.5	2	5.5	4	4	5.5	3.5	6	4
H6	1211.04	1296.43	1371.72	1365.19	5	5	7.5	4.5	2.5	6.5	3	2.5	4.5	7.5	1.5	1.5	9	9	5.5	5
H7	2148.52	2491.84	2635.56	2077.31	4	6	4.5	4.5	3	6.5	4.5	4.5	3	8.5	5	4	5	6.5	6.5	4
H8	1200.36	1426.13	1763.35	1320.95	7.5	6	3	5	1.5	8	5.5	4	5.5	7.5	3.5	2.5	4.5	8	4.5	4
H9	2070.17	2216.03	2265.76	2019.41	6	6.5	3.5	5	3.5	7	5	4.5	5	7	4.5	3.5	5	7	5	4
H10	1615.27	1825.48	1818.9	1616.74	6.5	6.5	4.5	5	5	7.5	6	5.5	5	7.5	7	3.5	1.5	8	5	6
H11	1638.7	1890.61	1955.65	2065.31	6.5	5.5	5.5	5	2.5	6	5.5	4	2.5	6	4.5	4	3	6.5	6.5	4.5
H12	1290.33	1706.06	1513.43	1463.1	8	6	5.5	5.5	1.5	7	5	4	5	6.5	4	2.5	2	5.5	3.5	4
H13	1160.64	1250.63	1222.46	1302.1	7.5	7.5	6.5	5.5	3	7.5	6.5	5	4	7	5	3.5	6.5	7.5	5.5	7.5
H14	1951.26	2213.7	2167.53	1911.91	5.5	5.5	5	4.5	3.5	8	6	4	3	7	4.5	3.5	4	8.5	6.5	5.5
H15	1331.76	1523.5	1546.36	1532.02	8	8	6	5.5	2.5	8.5	5	4	8	6.5	4	8	8.5	8.5	5	5
H16	1178.85	1324.71	1568.26	1676.09	8	7.5	5	3.5	2.5	7.5	3.5	5	2	8	2.5	2.5	1.5	6	5	5
H17	1440.74	1509.57	1655.96	1519.46	9	8	7	7	2.5	9	5.5	3.5	7	8	3.5	2.5	7	9	4	2.5
H18	1116.52	1187.51	1302.86	1252.34	8	6	5.5	4	2	9	3.5	2.5	2	6.5	8	4	6	8	7	6
H19	1283.14	1213.02	1756.6	1749.33	7.5	7	5	5	3	7.5	4.5	4.5	2	7.5	5.5	4.5	8	9	9	9
Low neuroticism group
	RT				Arousal				Valence				Familiarity				Naturalness
	Normal		Anti		Normal		Anti		Normal		Anti		Normal		Anti		Normal		Anti
ID	Anger	Happiness	Anger	Happiness	Anger	Happiness	Anger	Happiness	Anger	Happiness	Anger	Happiness	Anger	Happiness	Anger	Happiness	Anger	Happiness	Anger	Happiness
L1	1299.87	1269.55	1364.92	1419.66	7	5	5	4	2.5	8	5	5	2	5	3.5	4	2	5	4.5	3
L2	1241.16	1182.92	1355.42	1691.95	7.5	7	3.5	3	2	7	4	4	3.5	7	6	5	4	8.5	8.5	6.5
L3	964.575	993.274	996.273	968.789	7.5	5	4	5	2	6	4.5	4	3	7.5	5.5	5	4	6.5	8.5	5.5
L4	1059.9	1045.43	1021.85	994.262	2.5	8.5	4.5	4	3.5	8.5	7	4.5	3	7.5	4	3	9	9	9	8.5
L5	1357.06	1250.44	1555.68	1142.4	6.5	4.5	4	3.5	3.5	5.5	4	3	3.5	9	2	4.5	5	9	8	6.5
L6	1183.74	1306.1	1394.25	1377.05	4.5	6.5	4	4.5	3	3	3.5	2.5	3	5.5	3.5	1	5	7	4.5	5.5
L7	1600.7	1620.4	1685.59	1730.99	6.5	6	5	7	3.5	7	4	3.5	1.5	8	2.5	3.5	5.5	7	5	6
L8	1225.92	1369.1	1443.66	1465.24	7	6	4.5	6	2.5	7	5	4	4	7	5	5.5	6	7.5	6.5	3.5
L9	1202.06	1372.59	1670.51	1317.04	8	6.5	3.5	4.5	2	7	4	3.5	1.5	9	4.5	2.5	2.5	8	5	3.5
L10	1464.35	1859.12	1666.11	1592.43	8	4.5	3.5	5.5	3	6	5.5	5	4	4	7.5	4.5	4	4.5	7	6
L11	1221.15	1548.16	2166.75	1479.52	7	5	4.5	5	3	6	5	2.5	5	8.5	7.5	5.5	3.5	7.5	3	3.5
L12	1256.11	1307.07	1603.74	1497.75	6.5	6	5.5	6	5	5	7.5	3.5	6	6.5	7.5	5.5	5.5	4.5	5.5	5.5
L13	1177.26	1303.23	1396.5	1154.07	6.5	6.5	5.5	5	2.5	6	4	1.5	3.5	8	2.5	1.5	4	8	4	2.5
L14	1151.47	1250.8	1360.15	1245.82	7	6	4.5	3	4	7	5.5	4.5	5.5	7	4.5	3.5	5	6	4.5	5
L15	1154.21	1107.87	1332.61	1216.99	6.5	5.5	5	5	3	6.5	5.5	4.5	3.5	8	4.5	4	5.5	7.5	4.5	3.5
L16	1629.85	1745.01	1741.49	2393.74	7	5	4.5	5	3.5	7	5.5	4.5	3	7.5	4	4	4	7.5	4.5	6
L17	1254.05	1362.69	1448.23	1788.04	8	7	6	4.5	2.5	8	5.5	5	1	8	4.5	5	3	7.5	7	7.5
L18	1073.76	1072.94	1142.34	1065.88	6.5	7.5	4.5	2	2.5	4.5	1.5	2	4.5	5.5	4	5	6	5	5.5	6
L19	1042.08	1305.15	1333.47	1399.6	5	4.5	5	5	2	8	5	3.5	1.5	7.5	2.5	3	7.5	8	5.5	3.5
